# Supplementary material for: Environmental changes in Yellow River Delta with terrace construction and agricultural cropping
Source: PeerJ. 2021 Nov 11;9:e12469. doi: 10.7717/peerj.12469 (PMC8590797; doi:10.7717/peerj.12469)
Supplement: Supplemental Information 1 [file peerj-09-12469-s001.csv]

Data 1: sampled terrace soil in the Yellow River delta (2018.10.3)
Sample date	soil sample size(10cm)	Land type	soil stratum (0-10, 10-20, 20-30 cm)	DRM(dry root mass, g)	SOM(soil organic matter, g/kg)	STP(soil total P, mg/kg)	STN(soil total N, mg/kg)	SS(soil salinity, g/kg)	pH
2018/10	10*10*10	Primary flat	10	1.877	11.37485459	997.0661316	0.691827385	13.185	8.14
2018/10	10*10*10	Primary flat	10	3.241	11.97687524	1036.39815	0.753347643	8.155	8.27
2018/10	10*10*10	Primary flat	10	6.489	8.058373074	1076.039303	0.535864704	8.195	8.12
2018/10	10*10*10	Primary flat	10	4.681	5.998954723	1311.852354	1.363059963	9.925	8.28
2018/10	10*10*10	Primary flat	20	0.781	6.865576173	1119.196539	0.468731036	6.765	8.65
2018/10	10*10*10	Primary flat	20	1.492	6.320709066	1049.261167	0.310900138	9.555	8.41
2018/10	10*10*10	Primary flat	20	1.114	11.80520945	1267.822423	0.374473435	13.655	8.1
2018/10	10*10*10	Primary flat	20	1.523	7.021716701	1190.28214	0.446579089	8.945	8.54
2018/10	10*10*10	Primary flat	30	0.675	6.267179857	887.042064	0.363530313	11.755	8.34
2018/10	10*10*10	Primary flat	30	0.497	4.426138485	1159.452766	0.32312414	9.435	8.33
2018/10	10*10*10	Primary flat	30	0.53	11.59460529	1094.648195	0.302498506	10.735	8.18
2018/10	10*10*10	Primary flat	30	0.374	6.509248261	1012.402221	0.360818842	6.775	8.33
2018/10	10*10*10	Cropland	10	0.416	10.49029233	1533.685917	0.680443372	0.565	9.52
2018/10	10*10*10	Cropland	10	0.446	9.554007906	1582.355855	0.585091471	0.545	9.07
2018/10	10*10*10	Cropland	10	0.303	8.429705904	1527.847675	0.655818365	0.805	9.22
2018/10	10*10*10	Cropland	10	1.404	8.690565422	1483.816526	0.653293499	0.595	9.15
2018/10	10*10*10	Cropland	20	0.084	3.814724628	1057.644619	0.374161302	0.715	9.92
2018/10	10*10*10	Cropland	20	0.184	5.177505711	1330.020467	0.396257036	0.535	9.65
2018/10	10*10*10	Cropland	20	0.361	3.862823958	993.1099497	0.292976782	0.895	9.65
2018/10	10*10*10	Cropland	20	0.996	4.384397749	1247.828401	0.365029412	0.975	9.49
2018/10	10*10*10	Cropland	30	0.019	2.714252854	1006.959823	0.164345579	1.235	10.04
2018/10	10*10*10	Cropland	30	0.223	2.978835746	1052.068997	0.380659775	0.595	9.37
2018/10	10*10*10	Cropland	30	0.022	2.868387837	985.2303841	0.1840625	0.135	9.66
2018/10	10*10*10	Cropland	30	0.176	1.95487459	981.4359047	0.196028568	0.195	9.49
2018/10	10*10*10	Slope	10	0.083	9.702853149	1314.652262	0.675204831	6.765	8.32
2018/10	10*10*10	Slope	10	0.045	3.257379825	1137.509979	0.281735229	3.875	8.21
2018/10	10*10*10	Slope	10	0.209	8.635722705	1061.903969	0.566313227	3.615	8.29
2018/10	10*10*10	Slope	10	3.318	16.5724397	1304.746637	0.999921117	12.785	8.55
2018/10	10*10*10	Slope	20	0.047	7.589924296	1152.636017	0.566730525	6.725	8.51
2018/10	10*10*10	Slope	20	0.027	2.685299252	1021.544638	0.248609165	7.185	9.19
2018/10	10*10*10	Slope	20	0.121	8.50544657	869.1820981	0.529061321	11.025	8.48
2018/10	10*10*10	Slope	20	2.004	5.695573394	1107.18536	0.843808752	13.395	8.37
2018/10	10*10*10	Slope	30	0.063	4.626745817	1085.60017	0.404215067	11.165	8.47
2018/10	10*10*10	Slope	30	0.006	2.192579717	957.4967374	0.191158537	15.175	8.7
2018/10	10*10*10	Slope	30	0.052	5.237625585	1190.829185	0.402074745	8.695	8.3
2018/10	10*10*10	Slope	30	1.115	6.322544941	1113.572391	0.348287435	9.345	8.7
Data 2: sampled weed community, sample date 2018.10
Land type	plot	species	height��cm��	cover������	PCH(product of cover and height, cm)	stem form	life type
cropland	1	Setaria viridis	30	10	3	single	annual
cropland	1	Sonchus arvensis	60	20	12	single	perennial
cropland	1	Eclipta prostrata	40	10	4	single	annual
cropland	2	Sonchus arvensis	40	10	4	single	perennial
cropland	2	Eclipta prostrata	40	10	4	single	annual
cropland	2	Solanum nigrum	40	10	4	single	annual
cropland	2	Echinochloa crusgali	60	10	6	clump	annual
cropland	3	Chenopodium album	10	10	1	single	annual
cropland	3	Eclipta prostrata	10	10	1	single	annual
cropland	3	Echinochloa crusgali	50	10	5	clump	annual
cropland	4	Amaranthus retroflexus	50	20	10	single	annual
cropland	4	Setaria viridis	30	10	3	single	annual
cropland	4	Echinochloa crusgali	60	10	6	clump	annual
cropland	5	Amaranthus retroflexus	60	10	6	single	annual
cropland	5	Chenopodium album	10	10	1	single	annual
cropland	6	Amaranthus retroflexus	60	10	6	single	annual
cropland	6	Setaria viridis	60	10	6	single	annual
cropland	6	Eclipta prostrata	20	10	2	single	annual
cropland	6	Suaeda salsa	50	20	10	single	annual
cropland	7	Eclipta prostrata	10	10	1	single	annual
cropland	7	Portulaca oleracea	20	10	2	single	annual
cropland	7	Echinochloa crusgali	40	10	4	clump	annual
cropland	7	Suaeda salsa	20	10	2	single	annual
cropland	8	Amaranthus retroflexus	20	10	2	single	annual
cropland	8	Setaria viridis	80	10	8	single	annual
cropland	8	Sonchus arvensis	60	10	6	single	perennial
cropland	8	Eclipta prostrata	30	10	3	single	annual
cropland	9	Setaria viridis	20	10	2	single	annual
cropland	9	Sonchus arvensis	90	10	9	single	perennial
cropland	9	Eclipta prostrata	40	10	4	single	annual
cropland	9	Portulaca oleracea	15	10	1.5	single	annual
cropland	9	Echinochloa crusgali	40	10	4	clump	annual
cropland	10	Amaranthus retroflexus	100	10	10	single	annual
cropland	10	Setaria viridis	80	10	8	single	annual
cropland	10	Eclipta prostrata	20	10	2	single	annual
cropland	10	Echinochloa crusgali	70	10	7	clump	annual
cropland	11	Sonchus arvensis	40	10	4	single	perennial
cropland	11	Eclipta prostrata	25	10	2.5	single	annual
cropland	11	Echinochloa crusgali	50	10	5	clump	annual
cropland	12	Eclipta prostrata	20	10	2	single	annual
cropland	12	Phragmites australis	50	10	5	rhizome	perennial
cropland	12	Echinochloa crusgali	50	10	5	clump	annual
cropland	13	Sonchus arvensis	90	10	9	single	perennial
cropland	13	Eclipta prostrata	60	10	6	single	annual
cropland	13	Echinochloa crusgali	70	10	7	clump	annual
cropland	13	Cyperus difformis	30	10	3	clump	perennial
cropland	14	Sonchus arvensis	30	10	3	single	perennial
cropland	14	Eclipta prostrata	70	20	14	single	annual
cropland	14	Portulaca oleracea	20	10	2	single	annual
cropland	15	Cynanchum chinense	20	10	2	vine	perennial
cropland	15	Amaranthus retroflexus	10	10	1	single	annual
cropland	15	Eclipta prostrata	80	20	16	single	annual
cropland	15	Echinochloa crusgali	80	10	8	clump	annual
cropland	16	Amaranthus retroflexus	20	10	2	single	annual
cropland	16	Eclipta prostrata	60	10	6	single	annual
cropland	16	Echinochloa crusgali	40	10	4	clump	annual
cropland	17	Sonchus arvensis	70	10	7	single	perennial
cropland	17	Eclipta prostrata	50	10	5	single	annual
cropland	17	Echinochloa crusgali	80	10	8	clump	annual
cropland	18	Sonchus arvensis	30	10	3	single	perennial
cropland	18	Eclipta prostrata	60	10	6	single	annual
cropland	18	Echinochloa crusgali	50	10	5	clump	annual
cropland	19	Sonchus arvensis	20	10	2	single	perennial
cropland	19	Eclipta prostrata	40	10	4	single	annual
cropland	19	Phragmites australis	100	10	10	rhizome	perennial
cropland	19	Echinochloa crusgali	80	10	8	clump	annual
cropland	20	Sonchus arvensis	30	10	3	single	perennial
cropland	20	Echinochloa crusgali	30	10	3	clump	annual
cropland	20	Cyperus rotundus	50	10	5	clump	perennial
cropland	21	Amaranthus retroflexus	15	10	1.5	single	annual
cropland	21	Eclipta prostrata	20	10	2	single	annual
cropland	21	Echinochloa crusgali	80	10	8	clump	annual
cropland	22	Imperata cylindrica	60	10	6	rhizome	perennial
cropland	22	Eclipta prostrata	25	10	2.5	single	annual
cropland	22	Phragmites australis	40	10	4	rhizome	perennial
cropland	22	Echinochloa crusgali	60	10	6	clump	annual
cropland	22	Cyperus rotundus	30	10	3	clump	perennial
cropland	23	Chenopodium album	60	10	6	single	annual
cropland	23	Eclipta prostrata	30	20	6	single	annual
cropland	23	Phragmites australis	50	10	5	rhizome	perennial
cropland	23	Cyperus rotundus	40	10	4	clump	perennial
cropland	24	Imperata cylindrica	60	10	6	rhizome	perennial
cropland	24	Chenopodium album	80	10	8	single	annual
cropland	24	Eclipta prostrata	30	10	3	single	annual
cropland	24	Echinochloa crusgali	30	10	3	clump	annual
cropland	24	Cyperus rotundus	40	10	4	clump	perennial
cropland	25	Imperata cylindrica	40	10	4	rhizome	perennial
cropland	25	Eclipta prostrata	30	10	3	single	annual
cropland	25	Echinochloa crusgali	80	10	8	clump	annual
cropland	25	Cyperus rotundus	40	10	4	clump	perennial
cropland	26	Imperata cylindrica	60	10	6	rhizome	perennial
cropland	26	Sonchus arvensis	20	10	2	single	perennial
cropland	26	Eclipta prostrata	40	10	4	single	annual
cropland	26	Phragmites australis	50	10	5	rhizome	perennial
cropland	27	Eclipta prostrata	60	20	12	single	annual
cropland	27	Echinochloa crusgali	30	10	3	clump	annual
cropland	28	Imperata cylindrica	50	10	5	rhizome	perennial
cropland	28	Amaranthus retroflexus	10	10	1	single	annual
cropland	28	Eclipta prostrata	80	10	8	single	annual
cropland	28	Echinochloa crusgali	60	10	6	clump	annual
cropland	29	Sonchus arvensis	20	10	2	single	perennial
cropland	29	Eclipta prostrata	70	10	7	single	annual
cropland	29	Echinochloa crusgali	30	10	3	clump	annual
cropland	30	Imperata cylindrica	60	10	6	rhizome	perennial
cropland	30	Sonchus arvensis	20	10	2	single	perennial
cropland	30	Eclipta prostrata	60	10	6	single	annual
cropland	30	Echinochloa crusgali	70	10	7	clump	annual
cropland	31	Scirpus planiculmis	20	10	2	rhizome	perennial
cropland	31	Phragmites australis	70	10	7	rhizome	perennial
cropland	31	Echinochloa crusgali	70	10	7	clump	annual
cropland	31	Cyperus difformis	70	10	7	clump	perennial
cropland	32	Scirpus planiculmis	30	10	3	rhizome	perennial
cropland	32	Digitaria sanguinalis	60	10	6	vine	annual
cropland	32	Echinochloa crusgali	40	10	4	clump	annual
cropland	33	Eclipta prostrata	80	20	16	single	annual
cropland	33	Echinochloa crusgali	30	10	3	clump	annual
cropland	34	Amaranthus retroflexus	30	10	3	single	annual
cropland	34	Eclipta prostrata	40	10	4	single	annual
cropland	34	Cyperus difformis	50	10	5	clump	perennial
cropland	35	Eclipta prostrata	90	20	18	single	annual
cropland	35	Echinochloa crusgali	50	20	10	clump	annual
cropland	35	Cyperus difformis	40	10	4	clump	perennial
cropland	36	Eclipta prostrata	70	10	7	single	annual
cropland	36	Portulaca oleracea	30	10	3	single	annual
cropland	36	Echinochloa crusgali	100	20	20	clump	annual
cropland	37	Amaranthus retroflexus	20	10	2	single	annual
cropland	37	Phragmites australis	20	10	2	rhizome	perennial
cropland	37	Portulaca oleracea	10	10	1	single	annual
cropland	37	Echinochloa crusgali	50	10	5	clump	annual
cropland	38	Sonchus arvensis	30	10	3	single	perennial
cropland	38	Eclipta prostrata	60	10	6	single	annual
cropland	38	Phragmites australis	30	10	3	rhizome	perennial
cropland	38	Portulaca oleracea	20	10	2	single	annual
cropland	38	Echinochloa crusgali	40	10	4	clump	annual
cropland	39	Amaranthus retroflexus	20	10	2	single	annual
cropland	39	Sonchus arvensis	30	10	3	single	perennial
cropland	39	Portulaca oleracea	20	10	2	single	annual
cropland	39	Echinochloa crusgali	60	10	6	clump	annual
cropland	40	Imperata cylindrica	50	10	5	rhizome	perennial
cropland	40	Portulaca oleracea	20	10	2	single	annual
cropland	40	Echinochloa crusgali	50	10	5	clump	annual
primary flat	1	Limonium bicolor	30	3	0.9	single	perennial
primary flat	1	Tripolium vulgare	8	10	0.8	single	annual
primary flat	1	Phragmites australis	25	1	0.25	rhizome	perennial
primary flat	1	Suaeda salsa	15	5	0.75	single	annual
primary flat	1	Aeluropus sinensis	12	95	11.4	vine	perennial
primary flat	2	Cynanchum chinense	17	1	0.17	vine	perennial
primary flat	2	Tripolium vulgare	12	4	0.48	single	annual
primary flat	2	Phragmites australis	35	5	1.75	rhizome	perennial
primary flat	2	Suaeda salsa	40	40	16	single	annual
primary flat	2	Aeluropus sinensis	25	100	25	vine	perennial
primary flat	3	Tamarix austromongolica	120	30	36	clump	perennial
primary flat	3	Suaeda glauca	150	60	90	single	annual
primary flat	3	Suaeda salsa	30	5	1.5	single	annual
primary flat	3	Aeluropus sinensis	20	40	8	vine	perennial
primary flat	4	Suaeda glauca	30	10	3	single	annual
primary flat	4	Tripolium vulgare	15	15	2.25	single	annual
primary flat	4	Sonchus arvensis	20	1	0.2	single	perennial
primary flat	4	Aeluropus sinensis	20	100	20	vine	perennial
primary flat	5	Cynanchum chinense	15	1	0.15	vine	perennial
primary flat	5	Limonium bicolor	5	1	0.05	single	perennial
primary flat	5	Suaeda glauca	20	1	0.2	single	annual
primary flat	5	Tripolium vulgare	18	10	1.8	single	annual
primary flat	5	Phragmites australis	80	30	24	rhizome	perennial
primary flat	5	Aeluropus sinensis	26	100	26	vine	perennial
primary flat	6	Tamarix austromongolica	100	20	20	clump	perennial
primary flat	6	Phragmites australis	50	5	2.5	rhizome	perennial
primary flat	6	Aeluropus sinensis	15	100	15	vine	perennial
primary flat	7	Tripolium vulgare	15	1	0.15	single	annual
primary flat	7	Phragmites australis	70	30	21	rhizome	perennial
primary flat	7	Aeluropus sinensis	20	100	20	vine	perennial
primary flat	8	Cynanchum chinense	15	1	0.15	vine	perennial
primary flat	8	Limonium bicolor	15	5	0.75	single	perennial
primary flat	8	Tripolium vulgare	10	20	2	single	annual
primary flat	8	Aeluropus sinensis	20	70	14	vine	perennial
primary flat	9	Tamarix austromongolica	110	30	33	clump	perennial
primary flat	9	Suaeda glauca	110	40	44	single	annual
primary flat	9	Tripolium vulgare	13	1	0.13	single	annual
primary flat	9	Suaeda salsa	40	30	12	single	annual
primary flat	9	Aeluropus sinensis	25	60	15	vine	perennial
primary flat	10	Tamarix austromongolica	130	40	52	clump	perennial
primary flat	10	Cynanchum chinense	15	1	0.15	vine	perennial
primary flat	10	Suaeda glauca	23	1	0.23	single	annual
primary flat	10	Tripolium vulgare	15	1	0.15	single	annual
primary flat	10	Aeluropus sinensis	35	100	35	vine	perennial
primary flat	11	Limonium bicolor	10	5	0.5	single	perennial
primary flat	11	Tripolium vulgare	10	10	1	single	annual
primary flat	11	Phragmites australis	35	1	0.35	rhizome	perennial
primary flat	11	Suaeda salsa	37	70	25.9	single	annual
primary flat	11	Aeluropus sinensis	15	90	13.5	vine	perennial
primary flat	12	Limonium bicolor	20	10	2	single	perennial
primary flat	12	Setaria viridis	12	1	0.12	single	annual
primary flat	12	Suaeda glauca	35	5	1.75	single	annual
primary flat	12	Tripolium vulgare	10	1	0.1	single	annual
primary flat	12	Suaeda salsa	35	40	14	single	annual
primary flat	12	Aeluropus sinensis	15	70	10.5	vine	perennial
primary flat	13	Cynanchum chinense	15	10	1.5	vine	perennial
primary flat	13	Suaeda glauca	75	20	15	single	annual
primary flat	13	Tripolium vulgare	20	40	8	single	annual
primary flat	13	Phragmites australis	100	30	30	rhizome	perennial
primary flat	13	Suaeda salsa	30	10	3	single	annual
primary flat	13	Aeluropus sinensis	30	100	30	vine	perennial
primary flat	14	Tamarix austromongolica	110	40	44	clump	perennial
primary flat	14	Cynanchum chinense	15	1	0.15	vine	perennial
primary flat	14	Limonium bicolor	45	5	2.25	single	perennial
primary flat	14	Suaeda glauca	60	40	24	single	annual
primary flat	14	Tripolium vulgare	21	10	2.1	single	annual
primary flat	14	Phragmites australis	80	20	16	rhizome	perennial
primary flat	14	Suaeda salsa	22	1	0.22	single	annual
primary flat	14	Aeluropus sinensis	30	100	30	vine	perennial
primary flat	15	Cynanchum chinense	20	1	0.2	vine	perennial
primary flat	15	Limonium bicolor	45	20	9	single	perennial
primary flat	15	Setaria viridis	21	1	0.21	single	annual
primary flat	15	Tripolium vulgare	15	5	0.75	single	annual
primary flat	15	Phragmites australis	60	10	6	rhizome	perennial
primary flat	15	Suaeda salsa	40	20	8	single	annual
primary flat	15	Aeluropus sinensis	60	90	54	vine	perennial
primary flat	16	Cynanchum chinense	10	1	0.1	vine	perennial
primary flat	16	Limonium bicolor	20	1	0.2	single	perennial
primary flat	16	Setaria viridis	25	10	2.5	single	annual
primary flat	16	Suaeda glauca	30	1	0.3	single	annual
primary flat	16	Tripolium vulgare	15	30	4.5	single	annual
primary flat	16	Suaeda salsa	25	1	0.25	single	annual
primary flat	16	Aeluropus sinensis	22	95	20.9	vine	perennial
primary flat	17	Suaeda salsa	20	1	0.2	single	annual
primary flat	17	Aeluropus sinensis	30	95	28.5	vine	perennial
primary flat	18	Tamarix austromongolica	60	10	6	clump	perennial
primary flat	18	Suaeda salsa	65	95	61.75	single	annual
primary flat	19	Tamarix austromongolica	75	5	3.75	clump	perennial
primary flat	19	Suaeda salsa	50	90	45	single	annual
primary flat	20	Limonium bicolor	10	1	0.1	single	perennial
primary flat	20	Suaeda salsa	25	10	2.5	single	annual
primary flat	20	Aeluropus sinensis	40	100	40	vine	perennial
primary flat	21	Suaeda glauca	40	10	4	single	annual
primary flat	21	Phragmites australis	30	10	3	rhizome	perennial
primary flat	21	Suaeda salsa	40	30	12	single	annual
primary flat	21	Aeluropus sinensis	15	100	15	vine	perennial
primary flat	22	Tamarix austromongolica	120	20	24	clump	perennial
primary flat	22	Limonium bicolor	5	1	0.05	single	perennial
primary flat	22	Suaeda glauca	65	40	26	single	annual
primary flat	22	Tripolium vulgare	10	10	1	single	annual
primary flat	22	Suaeda salsa	35	1	0.35	single	annual
primary flat	22	Aeluropus sinensis	15	90	13.5	vine	perennial
primary flat	23	Tamarix austromongolica	70	15	10.5	clump	perennial
primary flat	23	Cynanchum chinense	27	1	0.27	vine	perennial
primary flat	23	Suaeda glauca	55	10	5.5	single	annual
primary flat	23	Tripolium vulgare	10	5	0.5	single	annual
primary flat	23	Suaeda salsa	30	10	3	single	annual
primary flat	23	Aeluropus sinensis	25	90	22.5	vine	perennial
primary flat	24	Limonium bicolor	18	1	0.18	single	perennial
primary flat	24	Tripolium vulgare	15	20	3	single	annual
primary flat	24	Phragmites australis	100	40	40	rhizome	perennial
primary flat	24	Suaeda salsa	35	30	10.5	single	annual
primary flat	24	Aeluropus sinensis	15	90	13.5	vine	perennial
primary flat	25	Tripolium vulgare	15	20	3	single	annual
primary flat	25	Phragmites australis	80	80	64	rhizome	perennial
primary flat	25	Aeluropus sinensis	25	90	22.5	vine	perennial
primary flat	26	Tripolium vulgare	15	10	1.5	single	annual
primary flat	26	Phragmites australis	85	70	59.5	rhizome	perennial
primary flat	26	Suaeda salsa	30	20	6	single	annual
primary flat	26	Aeluropus sinensis	30	70	21	vine	perennial
primary flat	27	Limonium bicolor	25	5	1.25	single	perennial
primary flat	27	Suaeda salsa	40	50	20	single	annual
primary flat	27	Aeluropus sinensis	20	60	12	vine	perennial
primary flat	28	Phragmites australis	15	5	0.75	rhizome	perennial
primary flat	28	Suaeda salsa	20	1	0.2	single	annual
primary flat	28	Aeluropus sinensis	20	100	20	vine	perennial
primary flat	29	Suaeda glauca	55	1	0.55	single	annual
primary flat	29	Tripolium vulgare	10	1	0.1	single	annual
primary flat	29	Aeluropus sinensis	25	100	25	vine	perennial
primary flat	30	Suaeda salsa	40	90	36	single	annual
primary flat	30	Aeluropus sinensis	25	40	10	vine	perennial
primary flat	31	Suaeda salsa	40	60	24	single	annual
primary flat	31	Aeluropus sinensis	20	40	8	vine	perennial
primary flat	32	Tamarix austromongolica	100	40	40	clump	perennial
primary flat	32	Limonium bicolor	25	10	2.5	single	perennial
primary flat	32	Tripolium vulgare	10	10	1	single	annual
primary flat	32	Sonchus arvensis	12	5	0.6	single	perennial
primary flat	32	Phragmites australis	55	1	0.55	rhizome	perennial
primary flat	32	Aeluropus sinensis	18	100	18	vine	perennial
primary flat	33	Suaeda glauca	60	10	6	single	annual
primary flat	33	Phragmites australis	40	10	4	rhizome	perennial
primary flat	33	Suaeda salsa	40	30	12	single	annual
primary flat	33	Aeluropus sinensis	15	90	13.5	vine	perennial
primary flat	34	Tamarix austromongolica	85	80	68	clump	perennial
primary flat	34	Suaeda glauca	80	50	40	single	annual
primary flat	34	Phragmites australis	55	5	2.75	rhizome	perennial
primary flat	34	Aeluropus sinensis	12	20	2.4	vine	perennial
primary flat	35	Cynanchum chinense	15	1	0.15	vine	perennial
primary flat	35	Suaeda glauca	85	30	25.5	single	annual
primary flat	35	Tripolium vulgare	12	10	1.2	single	annual
primary flat	35	Sonchus arvensis	25	10	2.5	single	perennial
primary flat	35	Phragmites australis	35	20	7	rhizome	perennial
primary flat	35	Suaeda salsa	28	30	8.4	single	annual
primary flat	35	Aeluropus sinensis	12	100	12	vine	perennial
primary flat	36	Suaeda glauca	65	40	26	single	annual
primary flat	36	Tripolium vulgare	15	20	3	single	annual
primary flat	36	Suaeda salsa	47	60	28.2	single	annual
primary flat	36	Aeluropus sinensis	15	90	13.5	vine	perennial
primary flat	37	Tamarix austromongolica	115	30	34.5	clump	perennial
primary flat	37	Suaeda salsa	35	60	21	single	annual
primary flat	37	Aeluropus sinensis	15	80	12	vine	perennial
primary flat	38	Cynanchum chinense	15	1	0.15	vine	perennial
primary flat	38	Tripolium vulgare	20	30	6	single	annual
primary flat	38	Suaeda salsa	30	5	1.5	single	annual
primary flat	38	Aeluropus sinensis	35	95	33.25	vine	perennial
primary flat	39	Suaeda glauca	30	1	0.3	single	annual
primary flat	39	Tripolium vulgare	12	20	2.4	single	annual
primary flat	39	Phragmites australis	105	60	63	rhizome	perennial
primary flat	39	Suaeda salsa	25	10	2.5	single	annual
primary flat	39	Aeluropus sinensis	20	90	18	vine	perennial
primary flat	40	Cynanchum chinense	7	1	0.07	vine	perennial
primary flat	40	Suaeda glauca	20	1	0.2	single	annual
primary flat	40	Tripolium vulgare	12	40	4.8	single	annual
primary flat	40	Sonchus arvensis	10	1	0.1	single	perennial
primary flat	40	Phragmites australis	80	20	16	rhizome	perennial
primary flat	40	Suaeda salsa	25	10	2.5	single	annual
primary flat	40	Aeluropus sinensis	18	100	18	vine	perennial
slope	1	Atriplex patens	20	10	2	single	annual
slope	1	Chloris virgata	25	20	5	clump	annual
slope	1	Suaeda glauca	125	70	87.5	single	annual
slope	1	Phragmites australis	80	70	56	rhizome	perennial
slope	2	Atriplex patens	30	40	12	single	annual
slope	2	Setaria viridis	35	10	3.5	single	annual
slope	2	Suaeda glauca	70	50	35	single	annual
slope	2	Phragmites australis	60	20	12	rhizome	perennial
slope	3	Atriplex patens	50	70	35	single	annual
slope	3	Setaria viridis	30	10	3	single	annual
slope	3	Chloris virgata	35	5	1.75	clump	annual
slope	3	Suaeda glauca	60	20	12	single	annual
slope	3	Phragmites australis	115	50	57.5	rhizome	perennial
slope	3	Suaeda salsa	30	20	6	single	annual
slope	4	Atriplex patens	100	60	60	single	annual
slope	4	Tamarix austromongolica	190	60	114	clump	perennial
slope	4	Suaeda glauca	95	30	28.5	single	annual
slope	4	Phragmites australis	95	10	9.5	rhizome	perennial
slope	5	Atriplex patens	35	10	3.5	single	annual
slope	5	Setaria viridis	40	10	4	single	annual
slope	5	Chenopodium album	80	30	24	single	annual
slope	5	Eleusine indica	65	20	13	clump	annual
slope	5	Suaeda salsa	30	20	6	single	annual
slope	6	Amaranthus retroflexus	20	25	5	single	annual
slope	6	Setaria viridis	85	60	51	single	annual
slope	6	Chenopodium album	20	1	0.2	single	annual
slope	6	Suaeda glauca	25	5	1.25	single	annual
slope	6	Eclipta prostrata	12	1	0.12	single	annual
slope	6	Portulaca oleracea	5	10	0.5	single	annual
slope	6	Eleusine indica	55	50	27.5	clump	annual
slope	6	Echinochloa crusgali	75	10	7.5	clump	annual
slope	6	Suaeda salsa	25	10	2.5	single	annual
slope	7	Chenopodium album	45	5	2.25	single	annual
slope	7	Suaeda glauca	85	40	34	single	annual
slope	7	Phragmites australis	105	80	84	rhizome	perennial
slope	8	Setaria viridis	80	90	72	single	annual
slope	8	Suaeda glauca	50	20	10	single	annual
slope	8	Sonchus arvensis	20	10	2	single	perennial
slope	8	Phragmites australis	155	50	77.5	rhizome	perennial
slope	8	Echinochloa crusgali	85	5	4.25	clump	annual
slope	9	Amaranthus retroflexus	55	10	5.5	single	annual
slope	9	Suaeda glauca	65	90	58.5	single	annual
slope	9	Eclipta prostrata	40	5	2	single	annual
slope	9	Phragmites australis	155	50	77.5	rhizome	perennial
slope	10	Setaria viridis	60	20	12	single	annual
slope	10	Chenopodium album	65	10	6.5	single	annual
slope	10	Suaeda glauca	80	30	24	single	annual
slope	10	Phragmites australis	190	100	190	rhizome	perennial
slope	10	Echinochloa crusgali	90	10	9	clump	annual
slope	11	Setaria viridis	55	1	0.55	single	annual
slope	11	Themeda japonica	70	80	56	clump	perennial
slope	11	Sonchus arvensis	45	10	4.5	single	perennial
slope	11	Phragmites australis	135	60	81	rhizome	perennial
slope	12	Setaria viridis	65	20	13	single	annual
slope	12	Themeda japonica	65	80	52	clump	perennial
slope	12	Sonchus arvensis	35	10	3.5	single	perennial
slope	12	Phragmites australis	105	40	42	rhizome	perennial
slope	12	Digitaria sanguinalis	45	5	2.25	vine	annual
slope	13	Setaria viridis	55	10	5.5	single	annual
slope	13	Suaeda glauca	65	100	65	single	annual
slope	13	Phragmites australis	110	70	77	rhizome	perennial
slope	14	Suaeda glauca	75	100	75	single	annual
slope	14	Phragmites australis	110	30	33	rhizome	perennial
slope	14	Aeluropus sinensis	30	5	1.5	vine	perennial
slope	15	Suaeda glauca	55	80	44	single	annual
slope	15	Phragmites australis	130	60	78	rhizome	perennial
slope	15	Aeluropus sinensis	20	5	1	vine	perennial
slope	16	Setaria viridis	95	50	47.5	single	annual
slope	16	Themeda japonica	90	100	90	clump	perennial
slope	16	Suaeda glauca	45	5	2.25	single	annual
slope	16	Sonchus arvensis	45	10	4.5	single	perennial
slope	16	Phragmites australis	110	20	22	rhizome	perennial
slope	17	Amaranthus retroflexus	60	5000	3000	single	annual
slope	17	Chenopodium album	20	100	20	single	annual
slope	17	Phragmites australis	170	9000	15300	rhizome	perennial
slope	17	Digitaria sanguinalis	65	2000	1300	vine	annual
slope	17	Echinochloa crusgali	45	500	225	clump	annual
slope	18	Amaranthus retroflexus	45	10	4.5	single	annual
slope	18	Setaria viridis	55	10	5.5	single	annual
slope	18	Suaeda glauca	55	70	38.5	single	annual
slope	18	Phragmites australis	160	80	128	rhizome	perennial
slope	18	Digitaria sanguinalis	55	30	16.5	vine	annual
slope	19	Amaranthus retroflexus	45	10	4.5	single	annual
slope	19	Setaria viridis	55	10	5.5	single	annual
slope	19	Suaeda glauca	55	70	38.5	single	annual
slope	19	Phragmites australis	160	80	128	rhizome	perennial
slope	19	Digitaria sanguinalis	55	30	16.5	vine	annual
slope	20	Cynanchum chinense	40	5	2	vine	perennial
slope	20	Chenopodium album	80	20	16	single	annual
slope	20	Suaeda glauca	80	80	64	single	annual
slope	20	Phragmites australis	160	20	32	rhizome	perennial
slope	21	Suaeda glauca	95	100	95	single	annual
slope	21	Phragmites australis	150	40	60	rhizome	perennial
slope	22	Amaranthus retroflexus	60	10	6	single	annual
slope	22	Setaria viridis	45	10	4.5	single	annual
slope	22	Chenopodium album	100	50	50	single	annual
slope	22	Suaeda glauca	40	30	12	single	annual
slope	22	Phragmites australis	165	80	132	rhizome	perennial
slope	23	Cynanchum chinense	95	70	66.5	vine	perennial
slope	23	Suaeda glauca	105	50	52.5	single	annual
slope	23	Sonchus arvensis	80	30	24	single	perennial
slope	23	Phragmites australis	170	60	102	rhizome	perennial
slope	24	Atriplex patens	35	5	1.75	single	annual
slope	24	Chenopodium album	70	5	3.5	single	annual
slope	24	Suaeda glauca	70	100	70	single	annual
slope	25	Kochia scoparia	105	40	42	single	annual
slope	25	Cynanchum chinense	110	30	33	vine	perennial
slope	25	Suaeda glauca	115	70	80.5	single	annual
slope	26	Atriplex patens	45	50	22.5	single	annual
slope	26	Suaeda glauca	65	40	26	single	annual
slope	26	Phragmites australis	105	50	52.5	rhizome	perennial
slope	27	Setaria viridis	100	40	40	single	annual
slope	27	Suaeda glauca	115	70	80.5	single	annual
slope	27	Phragmites australis	115	60	69	rhizome	perennial
slope	28	Atriplex patens	50	30	15	single	annual
slope	28	Setaria viridis	60	20	12	single	annual
slope	28	Suaeda glauca	160	50	80	single	annual
slope	28	Phragmites australis	145	30	43.5	rhizome	perennial
slope	28	Suaeda salsa	45	10	4.5	single	annual
slope	29	Chenopodium album	100	20	20	single	annual
slope	29	Suaeda glauca	95	90	85.5	single	annual
slope	29	Phragmites australis	135	70	94.5	rhizome	perennial
slope	30	Imperata cylindrica	40	30	12	rhizome	perennial
slope	30	Setaria viridis	70	30	21	single	annual
slope	30	Chloris virgata	35	70	24.5	clump	annual
slope	30	Tripolium vulgare	10	5	0.5	single	annual
slope	30	Sonchus arvensis	15	10	1.5	single	perennial
slope	30	Digitaria sanguinalis	20	30	6	vine	annual
slope	30	Mulgedium tataricum	15	1	0.15	single	perennial
slope	31	Setaria viridis	100	90	90	single	annual
slope	31	Themeda japonica	50	30	15	clump	perennial
slope	31	Suaeda glauca	75	5	3.75	single	annual
slope	31	Phragmites australis	110	10	11	rhizome	perennial
slope	31	Digitaria sanguinalis	30	5	1.5	vine	annual
slope	32	Setaria viridis	55	20	11	single	annual
slope	32	Themeda japonica	55	80	44	clump	perennial
slope	32	Phragmites australis	130	40	52	rhizome	perennial
slope	33	Amaranthus retroflexus	75	20	15	single	annual
slope	33	Setaria viridis	40	10	4	single	annual
slope	33	Chloris virgata	90	70	63	clump	annual
slope	33	Chenopodium album	65	50	32.5	single	annual
slope	33	Sonchus arvensis	25	10	2.5	single	perennial
slope	33	Phragmites australis	105	20	21	rhizome	perennial
slope	33	Digitaria sanguinalis	80	70	56	vine	annual
slope	34	Suaeda glauca	30	10	3	single	annual
slope	34	Tripolium vulgare	15	5	0.75	single	annual
slope	34	Phragmites australis	135	100	135	rhizome	perennial
slope	34	Suaeda salsa	25	10	2.5	single	annual
slope	34	Aeluropus sinensis	10	10	1	vine	perennial
slope	35	Tamarix austromongolica	130	80	104	clump	perennial
slope	35	Cynanchum chinense	50	10	5	vine	perennial
slope	35	Setaria viridis	60	20	12	single	annual
slope	35	Suaeda glauca	50	20	10	single	annual
slope	35	Tripolium vulgare	15	10	1.5	single	annual
slope	35	Sonchus arvensis	35	5	1.75	single	perennial
slope	35	Phragmites australis	140	30	42	rhizome	perennial
slope	35	Aeluropus sinensis	10	20	2	vine	perennial
slope	36	Imperata cylindrica	45	80	36	rhizome	perennial
slope	36	Setaria viridis	30	20	6	single	annual
slope	36	Tripolium vulgare	10	5	0.5	single	annual
slope	36	Phragmites australis	105	20	21	rhizome	perennial
slope	36	Aeluropus sinensis	15	30	4.5	vine	perennial
slope	37	Setaria viridis	20	20	4	single	annual
slope	37	Chloris virgata	20	5	1	clump	annual
slope	37	Suaeda glauca	70	50	35	single	annual
slope	37	Phragmites australis	65	30	19.5	rhizome	perennial
slope	37	Aeluropus sinensis	20	50	10	vine	perennial
slope	38	Suaeda glauca	115	80	92	single	annual
slope	38	Phragmites australis	90	20	18	rhizome	perennial
slope	38	Aeluropus sinensis	15	40	6	vine	perennial
slope	39	Tamarix austromongolica	250	100	250	clump	perennial
slope	39	Suaeda glauca	35	70	24.5	single	annual
slope	39	Phragmites australis	90	40	36	rhizome	perennial
slope	40	Setaria viridis	65	60	39	single	annual
slope	40	Chloris virgata	70	10	7	clump	annual
slope	40	Suaeda glauca	30	20	6	single	annual
slope	40	Phragmites australis	50	20	10	rhizome	perennial
slope	40	Artemisia capillaris	100	5	5	single	perennial
